# Supplementary material for: Behavioral Health Services Outcomes That Matter Most to Caregivers of Children, Youth, and Young Adults with Mental Health Needs
Source: Int J Environ Res Public Health. 2024 Feb 1;21(2):172. doi: 10.3390/ijerph21020172 (PMC10887955; doi:10.3390/ijerph21020172)
Supplement: Supplementary file 1 [file ijerph-21-00172-s001.zip]

Archive with 1 entries (1 files):
- ijerph-2776636-supplementary.pdf
